# Supplementary material for: Cultivable Fungi in Amazonian Black-, White-, and Clear-Water Rivers
Source: Biology (Basel). 2026 Jun 15;15(12):931. doi: 10.3390/biology15120931 (PMC13295409; doi:10.3390/biology15120931)
Supplement: Supplementary file 1 [file biology-15-00931-s001.zip]

Archive with 1 entries (1 files):
- biology-4336089-supplementary.pdf
